# Supplementary material for: A new approach for SPN removal: nearest value based mean filter
Source: PeerJ Comput Sci. 2022 Nov 24;8:e1160. doi: 10.7717/peerj-cs.1160 (PMC9748843; doi:10.7717/peerj-cs.1160)
Supplement: Supplemental Information 1 [file peerj-cs-08-1160-s001.m]

%% NVBMF Nearest Value Based Mean Filter for S&P denoising
function X=NVBMF(C1)
 [M,N]=size(C1);
 CC(1:M+10,1:N+10)=zeros(M+10,N+10);
 CC(6:M+5,6:N+5)=double(C1(1:M,1:N));
 C=mod(CC,255);C2=double(C);
 modlu_image(1:M,1:N)=uint8(C(6:M+5,6:N+5));
 [row,col,v] = find(C);
 uzunluk=length(v);
 gurultu_orani=1-(uzunluk/(M*N));
 for i=6:M+5 
  for j=6:N+5
   if C(i,j)==0
    en_Yakin_pixels=C(i-5:i+5,j-5:j+5);
    [satir,sutun,deger] = find(en_Yakin_pixels);
    b=zeros(length(satir));
    satir_uzaklik=(abs(satir-6));
    sutun_uzaklik=(abs(sutun-6));
    uzaklik=sqrt(satir_uzaklik.^2+sutun_uzaklik.^2);
    b=sort(uzaklik);
    bir_val=[];
    for x=1:length(b)
     if x==1
      bir=find(uzaklik==b(1));
      bir_val=deger(bir);
%       bir_str_uzk=satir_uzaklik_1(bir);
%       bir_stn_uzk=sutun_uzaklik_1(bir);
     end
    end
    if isempty(bir_val)
     a=(C2(i-5:i+5,j-5:j+5));
     x=find(a);
     uzunluk=length(x);
     C2(i,j)=sum(a(:))/uzunluk;
    else
%      C2(i,j)=bir_val(1);
     C2(i,j)=mean(bir_val);
    end
   end
  end
 end

 if gurultu_orani>0.45
  for i=6:M+5
   for j=6:N+5
    if C(i,j)==0
     v = nonzeros(C2(i-1:i+1,j-1:j+1));
     a1=(C2(i-1:i+1,j-1:j+1));
     x1=find(a1);
     uzunluk1=length(x1);
     C2(i,j)=sum(a1(:))/uzunluk1;
    end
   end
  end
 end
son=uint8(C2(6:M+5,6:N+5));
C1=uint8(son);
%figure,imshow(C1)
X=C1;
end
