# Supplementary material for: A new approach for SPN removal: nearest value based mean filter
Source: PeerJ Comput Sci. 2022 Nov 24;8:e1160. doi: 10.7717/peerj-cs.1160 (PMC9748843; doi:10.7717/peerj-cs.1160)
Supplement: Supplemental Information 2 [file peerj-cs-08-1160-s002.m]

 clc;close all;
clear all;
io=imread('cameraman.tif');
%io=rgb2gray(io);
io=imresize(io,2);
Noise_Image=imnoise(io,'salt & pepper',0.9);
tic
Denoised_Image=NVBMF(Noise_Image);
toc
% figure,imshow(io);
% figure,imshow(Noise_Image);
% figure,imshow(Denoised_Image);
psnr_results=psnr(io,uint8(Denoised_Image));
ssim_results=ssim(io,uint8(Denoised_Image));
montage({io, Noise_Image, Denoised_Image}, 'Size', [1 3])
